# Supplementary material for: Gastric proton pump with two occluded K+ engineered with sodium pump-mimetic mutations
Source: Nat Commun. 2021 Sep 29;12:5709. doi: 10.1038/s41467-021-26024-1 (PMC8481561; doi:10.1038/s41467-021-26024-1)
Supplement: Supplementary file 9 — Source data [file 41467_2021_26024_MOESM9_ESM.xlsx]

## Sheet: Suppl1a
R.Time (min)	WT	KS	KSED	KSEDYN	KSEDYNEV
0	-2	-2	0	-1	-1
0.00833	-2	-2	0	-1	-1
0.01667	-1	0	0	0	0
0.025	0	0	0	0	0
0.03333	0	0	0	0	0
0.04167	0	0	-1	1	-1
0.05	0	0	-1	1	-1
0.05833	0	0	-1	1	-1
0.06667	0	-1	-1	1	0
0.075	0	-1	-1	1	0
0.08333	-1	0	-1	1	-1
0.09167	-1	0	-1	2	-1
0.1	-1	0	-2	2	-1
0.10833	-1	0	-2	3	-1
0.11667	-1	0	-2	3	-1
0.125	-1	0	-2	3	-1
0.13333	0	0	-2	3	-1
0.14167	0	0	-2	3	-1
0.15	0	0	-2	2	-1
0.15833	0	0	-2	2	-1
0.16667	0	0	-2	2	-1
0.175	0	0	-1	1	0
0.18333	0	0	-1	1	0
0.19167	-1	0	-1	1	0
0.2	0	0	-2	1	0
0.20833	0	0	-2	1	0
0.21667	0	-1	-2	1	0
0.225	0	-1	-3	1	0
0.23333	0	-1	-3	1	0
0.24167	-1	-1	-3	1	0
0.25	-1	-1	-3	1	-1
0.25833	-1	-1	-3	1	-1
0.26667	0	-1	-3	1	-1
0.275	0	-1	-3	1	-1
0.28333	0	-1	-3	1	-1
0.29167	0	-1	-3	1	-1
0.3	0	-1	-3	1	-1
0.30833	0	-1	-3	1	-1
0.31667	0	-1	-2	1	-1
0.325	0	-1	-2	1	-1
0.33333	0	-1	-3	1	-1
0.34167	0	-1	-3	1	-1
0.35	-1	-1	-2	1	-1
0.35833	-1	-1	-2	2	-1
0.36667	-1	-1	-2	2	-1
0.375	-1	-1	-2	2	-1
0.38333	-1	-1	-2	2	-1
0.39167	-1	-1	-3	2	-1
0.4	-1	-1	-3	2	-1
0.40833	-1	-1	-3	2	-1
0.41667	-1	-1	-3	1	-1
0.425	-1	-2	-3	1	-1
0.43333	-1	-2	-3	1	-1
0.44167	-1	-2	-3	1	-1
0.45	-1	-2	-3	1	-1
0.45833	-1	-2	-3	2	-1
0.46667	-1	-2	-3	2	-1
0.475	-1	-2	-3	2	-1
0.48333	-1	-2	-3	2	-1
0.49167	-2	-2	-3	2	-1
0.5	-2	-2	-3	2	0
0.50833	-2	-2	-3	2	0
0.51667	-1	-2	-3	1	0
0.525	-1	-2	-2	1	0
0.53333	-1	-2	-2	1	0
0.54167	-1	-2	-2	1	0
0.55	-1	-2	-2	1	0
0.55833	-1	-2	-2	1	0
0.56667	-1	-2	-3	1	0
0.575	0	-2	-3	1	0
0.58333	0	-2	-3	1	0
0.59167	0	-2	-3	1	-1
0.6	0	-2	-3	1	-1
0.60833	0	-2	-3	1	-1
0.61667	0	-2	-3	1	-1
0.625	-1	-2	-3	1	-1
0.63333	-1	-1	-4	1	-1
0.64167	-1	-1	-3	1	-1
0.65	-1	-2	-4	1	-1
0.65833	-1	-2	-4	1	-1
0.66667	0	-2	-4	2	-2
0.675	0	-1	-4	2	-2
0.68333	0	-2	-4	2	-2
0.69167	0	-2	-4	2	-2
0.7	0	-2	-4	2	-2
0.70833	0	-2	-4	2	-2
0.71667	0	-2	-4	2	-2
0.725	0	-2	-4	2	-2
0.73333	-1	-2	-4	1	-2
0.74167	-1	-2	-4	1	-2
0.75	-2	-2	-4	1	-2
0.75833	-2	-3	-4	1	-2
0.76667	-2	-3	-4	1	-2
0.775	-2	-3	-5	1	-2
0.78333	-2	-3	-5	1	-2
0.79167	-2	-3	-5	1	-2
0.8	-1	-3	-5	1	-2
0.80833	-1	-3	-5	1	-2
0.81667	-1	-3	-5	1	-2
0.825	-1	-3	-4	1	-1
0.83333	-1	-3	-4	1	-1
0.84167	0	-3	-4	1	-2
0.85	0	-3	-4	0	-2
0.85833	-1	-3	-4	0	-2
0.86667	-1	-3	-5	0	-2
0.875	-1	-3	-5	0	-2
0.88333	-1	-3	-5	1	-2
0.89167	-1	-3	-5	1	-2
0.9	-1	-3	-5	1	-2
0.90833	-1	-3	-5	1	-2
0.91667	-1	-3	-5	1	-2
0.925	-1	-3	-5	1	-1
0.93333	-1	-3	-5	1	-1
0.94167	-1	-3	-5	1	-1
0.95	0	-3	-5	1	-1
0.95833	0	-3	-5	1	-2
0.96667	0	-3	-5	1	-2
0.975	-1	-3	-5	0	-2
0.98333	-1	-3	-5	0	-2
0.99167	-1	-3	-5	0	-2
1	-1	-3	-5	0	-2
1.00833	-1	-3	-4	0	-2
1.01667	-1	-3	-4	0	-2
1.025	0	-3	-4	0	-2
1.03333	0	-3	-5	1	-2
1.04167	0	-3	-5	0	-2
1.05	0	-3	-5	0	-2
1.05833	0	-2	-5	0	-2
1.06667	0	-3	-6	1	-2
1.075	0	-3	-6	1	-3
1.08333	-1	-3	-5	1	-3
1.09167	-1	-3	-5	1	-3
1.1	-1	-3	-5	1	-3
1.10833	-1	-3	-5	1	-3
1.11667	-1	-4	-6	1	-3
1.125	-1	-4	-6	1	-3
1.13333	-1	-4	-6	1	-3
1.14167	-1	-3	-6	1	-3
1.15	-2	-3	-6	1	-2
1.15833	-2	-3	-6	1	-2
1.16667	-1	-3	-6	1	-2
1.175	-1	-3	-6	0	-2
1.18333	-1	-3	-6	0	-2
1.19167	-1	-3	-6	0	-2
1.2	-1	-3	-6	0	-2
1.20833	-1	-3	-5	0	-2
1.21667	-1	-3	-5	1	-2
1.225	-1	-3	-5	1	-2
1.23333	-1	-3	-5	1	-1
1.24167	-2	-3	-5	1	-1
1.25	-2	-3	-5	0	-1
1.25833	-2	-3	-5	0	-1
1.26667	-2	-3	-5	0	-1
1.275	-2	-3	-5	1	-1
1.28333	-3	-3	-5	1	-1
1.29167	-3	-3	-5	1	-1
1.3	-3	-3	-5	1	-1
1.30833	-3	-3	-6	1	-1
1.31667	-3	-3	-6	1	-1
1.325	-3	-3	-6	1	-1
1.33333	-3	-3	-7	1	-1
1.34167	-3	-3	-7	1	-1
1.35	-3	-4	-7	1	-1
1.35833	-3	-4	-8	1	-2
1.36667	-3	-4	-8	1	-2
1.375	-3	-4	-8	1	-2
1.38333	-3	-3	-8	1	-2
1.39167	-3	-3	-7	1	-2
1.4	-3	-3	-7	1	-2
1.40833	-3	-3	-7	1	-2
1.41667	-3	-3	-7	1	-2
1.425	-3	-3	-8	1	-2
1.43333	-3	-3	-8	1	-2
1.44167	-4	-4	-8	1	-2
1.45	-4	-4	-8	1	-2
1.45833	-4	-4	-8	1	-2
1.46667	-4	-4	-8	1	-2
1.475	-3	-4	-8	1	-2
1.48333	-3	-4	-8	1	-2
1.49167	-3	-4	-8	0	-2
1.5	-3	-4	-8	0	-2
1.50833	-3	-4	-8	0	-3
1.51667	-3	-4	-8	0	-3
1.525	-3	-4	-8	0	-3
1.53333	-2	-4	-8	0	-3
1.54167	-2	-4	-8	0	-3
1.55	-2	-4	-8	0	-3
1.55833	-2	-4	-8	0	-3
1.56667	-2	-4	-8	0	-2
1.575	-1	-4	-8	0	-2
1.58333	-1	-4	-8	0	-2
1.59167	-1	-3	-8	1	-2
1.6	-1	-3	-8	1	-2
1.60833	-1	-3	-8	1	-2
1.61667	-1	-3	-8	1	-2
1.625	-1	-3	-7	1	-2
1.63333	-1	-3	-7	1	-2
1.64167	-1	-3	-7	1	-2
1.65	-2	-3	-7	2	-2
1.65833	-2	-4	-7	2	-2
1.66667	-2	-4	-7	2	-2
1.675	-2	-4	-7	1	-2
1.68333	-2	-4	-7	1	-2
1.69167	-2	-4	-7	1	-2
1.7	-2	-4	-7	1	-2
1.70833	-2	-4	-7	1	-2
1.71667	-2	-5	-7	1	-2
1.725	-2	-5	-7	1	-2
1.73333	-3	-5	-7	1	-2
1.74167	-3	-5	-7	1	-2
1.75	-3	-4	-8	1	-2
1.75833	-3	-4	-8	1	-2
1.76667	-3	-4	-8	1	-2
1.775	-3	-4	-8	1	-2
1.78333	-3	-4	-8	1	-2
1.79167	-3	-4	-8	1	-3
1.8	-3	-4	-8	1	-3
1.80833	-3	-5	-8	1	-3
1.81667	-3	-5	-8	1	-3
1.825	-3	-5	-8	1	-3
1.83333	-2	-5	-8	1	-3
1.84167	-2	-4	-8	1	-3
1.85	-2	-5	-8	1	-3
1.85833	-2	-5	-8	1	-3
1.86667	-2	-5	-8	1	-2
1.875	-2	-5	-8	1	-2
1.88333	-2	-5	-8	1	-2
1.89167	-2	-5	-8	1	-2
1.9	-2	-6	-8	1	-3
1.90833	-2	-6	-7	1	-3
1.91667	-2	-5	-7	1	-3
1.925	-2	-6	-7	1	-3
1.93333	-2	-5	-7	1	-3
1.94167	-2	-5	-7	1	-2
1.95	-2	-5	-7	0	-2
1.95833	-3	-6	-7	0	-2
1.96667	-3	-6	-7	0	-2
1.975	-3	-6	-7	0	-2
1.98333	-4	-5	-7	1	-2
1.99167	-4	-5	-7	1	-2
2	-4	-5	-8	1	-2
2.00833	-4	-5	-8	2	-2
2.01667	-4	-5	-8	2	-2
2.025	-4	-5	-8	2	-2
2.03333	-3	-5	-8	2	-2
2.04167	-3	-5	-8	2	-2
2.05	-3	-5	-8	2	-1
2.05833	-3	-5	-8	3	-1
2.06667	-3	-5	-9	3	-1
2.075	-3	-5	-9	3	0
2.08333	-4	-5	-9	3	0
2.09167	-4	-5	-9	3	1
2.1	-4	-4	-8	3	1
2.10833	-4	-4	-8	4	2
2.11667	-4	-4	-9	4	2
2.125	-4	-4	-9	5	3
2.13333	-4	-3	-9	5	4
2.14167	-4	-3	-9	5	5
2.15	-4	-2	-9	6	6
2.15833	-4	-2	-9	7	8
2.16667	-4	-2	-9	7	8
2.175	-4	-2	-9	7	9
2.18333	-3	-2	-9	8	10
2.19167	-3	-2	-9	8	11
2.2	-3	-2	-9	8	11
2.20833	-3	-2	-9	9	12
2.21667	-3	-1	-9	9	12
2.225	-3	-1	-9	9	11
2.23333	-4	-1	-9	8	11
2.24167	-4	-1	-9	8	11
2.25	-4	-1	-9	8	10
2.25833	-4	-1	-9	8	10
2.26667	-4	-1	-9	8	9
2.275	-4	-1	-9	7	9
2.28333	-4	-1	-9	7	9
2.29167	-4	-1	-8	6	8
2.3	-4	-2	-8	6	7
2.30833	-4	-2	-8	6	7
2.31667	-4	-2	-8	6	6
2.325	-4	-2	-8	6	6
2.33333	-3	-3	-8	6	5
2.34167	-3	-3	-8	6	5
2.35	-3	-3	-8	6	5
2.35833	-3	-3	-8	7	5
2.36667	-3	-2	-8	7	5
2.375	-2	-2	-7	7	5
2.38333	-2	-2	-7	7	6
2.39167	-2	-1	-7	7	6
2.4	-1	-1	-7	8	7
2.40833	-1	0	-7	8	8
2.41667	0	1	-6	9	9
2.425	0	1	-6	10	10
2.43333	1	2	-6	11	10
2.44167	1	3	-5	12	12
2.45	2	4	-4	14	13
2.45833	3	5	-3	15	15
2.46667	4	6	-2	16	17
2.475	4	8	-1	18	19
2.48333	5	9	1	20	22
2.49167	7	11	2	22	25
2.5	8	14	4	25	29
2.50833	10	16	6	28	33
2.51667	13	19	8	32	38
2.525	17	23	10	37	43
2.53333	21	27	13	43	49
2.54167	25	33	16	49	57
2.55	30	39	20	57	66
2.55833	37	46	25	66	76
2.56667	44	54	30	75	88
2.575	52	63	37	87	103
2.58333	60	73	45	100	119
2.59167	70	85	53	115	139
2.6	81	99	64	133	161
2.60833	93	115	75	152	187
2.61667	107	133	88	174	218
2.625	122	153	103	199	252
2.63333	138	177	120	226	291
2.64167	155	203	140	256	335
2.65	173	232	161	288	384
2.65833	193	265	185	321	438
2.66667	215	300	211	357	497
2.675	238	339	240	394	560
2.68333	263	381	271	432	627
2.69167	290	425	305	470	698
2.7	318	473	341	509	772
2.70833	348	523	380	547	849
2.71667	380	574	421	583	926
2.725	413	626	464	618	1005
2.73333	448	679	509	650	1082
2.74167	483	732	554	680	1158
2.75	519	783	600	705	1232
2.75833	554	833	646	727	1301
2.76667	588	879	691	746	1365
2.775	620	921	734	759	1423
2.78333	650	960	775	769	1473
2.79167	677	992	812	774	1516
2.8	700	1019	846	775	1551
2.80833	720	1040	874	772	1576
2.81667	735	1055	898	765	1593
2.825	746	1064	917	755	1602
2.83333	753	1067	931	742	1602
2.84167	755	1065	939	728	1596
2.85	755	1059	943	711	1583
2.85833	751	1048	942	693	1564
2.86667	745	1035	937	674	1541
2.875	736	1019	930	654	1515
2.88333	726	1001	919	634	1486
2.89167	714	981	907	614	1455
2.9	701	961	892	594	1424
2.90833	688	941	877	574	1391
2.91667	675	920	862	556	1360
2.925	662	900	847	538	1329
2.93333	649	880	831	520	1298
2.94167	636	861	816	504	1269
2.95	624	843	802	488	1241
2.95833	612	825	788	473	1214
2.96667	601	808	775	459	1189
2.975	590	793	762	446	1165
2.98333	580	778	750	433	1143
2.99167	571	764	739	421	1122
3	562	751	729	410	1102
3.00833	554	738	719	399	1083
3.01667	546	726	710	390	1066
3.025	539	716	701	381	1049
3.03333	532	706	693	372	1035
3.04167	526	697	686	364	1020
3.05	520	688	679	356	1007
3.05833	514	680	672	349	995
3.06667	509	673	667	342	984
3.075	505	666	661	336	973
3.08333	501	660	657	329	964
3.09167	497	655	652	324	955
3.1	493	650	648	318	947
3.10833	490	645	645	313	940
3.11667	488	641	642	308	934
3.125	485	638	639	303	928
3.13333	483	634	637	299	924
3.14167	481	631	635	295	919
3.15	479	628	634	291	915
3.15833	478	626	633	288	912
3.16667	476	624	633	285	910
3.175	475	623	633	281	907
3.18333	475	621	634	278	905
3.19167	474	621	634	275	904
3.2	474	620	635	273	903
3.20833	474	620	636	270	902
3.21667	475	620	638	268	902
3.225	475	621	640	267	902
3.23333	476	622	642	265	903
3.24167	477	623	645	264	905
3.25	479	624	647	262	906
3.25833	480	625	650	261	908
3.26667	482	627	654	260	911
3.275	483	629	658	258	914
3.28333	485	631	661	258	917
3.29167	486	634	665	257	920
3.3	488	637	669	256	924
3.30833	491	640	674	255	928
3.31667	493	643	678	255	932
3.325	496	646	683	254	937
3.33333	499	649	688	254	942
3.34167	502	652	694	254	947
3.35	505	656	700	254	953
3.35833	508	660	705	254	959
3.36667	511	664	712	255	965
3.375	515	669	718	255	972
3.38333	518	674	724	256	979
3.39167	522	679	731	256	986
3.4	526	684	738	257	993
3.40833	530	689	746	257	1001
3.41667	535	694	753	258	1009
3.425	539	700	761	259	1018
3.43333	543	706	769	261	1027
3.44167	548	712	777	262	1036
3.45	552	718	785	263	1045
3.45833	557	724	794	264	1055
3.46667	562	731	802	265	1065
3.475	567	737	811	267	1074
3.48333	572	744	820	268	1085
3.49167	578	752	829	270	1095
3.5	583	759	839	272	1106
3.50833	589	766	849	274	1117
3.51667	595	774	859	276	1128
3.525	601	781	869	278	1139
3.53333	607	789	879	280	1151
3.54167	613	797	889	282	1162
3.55	619	805	899	284	1175
3.55833	625	812	910	286	1187
3.56667	631	821	921	289	1200
3.575	638	829	932	291	1213
3.58333	644	838	943	294	1226
3.59167	651	847	954	296	1239
3.6	658	855	965	299	1253
3.60833	664	864	977	302	1266
3.61667	671	874	988	304	1280
3.625	678	883	1000	306	1294
3.63333	686	892	1011	309	1308
3.64167	693	902	1023	311	1322
3.65	700	911	1035	314	1337
3.65833	708	921	1047	317	1351
3.66667	715	930	1060	320	1366
3.675	723	940	1072	323	1382
3.68333	731	950	1085	326	1397
3.69167	738	960	1097	329	1413
3.7	746	970	1110	332	1428
3.70833	754	980	1123	336	1444
3.71667	762	990	1136	339	1460
3.725	770	1000	1149	343	1477
3.73333	778	1010	1162	346	1493
3.74167	787	1021	1176	350	1509
3.75	795	1032	1189	353	1526
3.75833	803	1043	1202	357	1542
3.76667	811	1054	1215	361	1560
3.775	820	1065	1229	365	1577
3.78333	828	1075	1242	369	1594
3.79167	837	1086	1255	374	1612
3.8	846	1097	1269	378	1629
3.80833	855	1108	1282	382	1647
3.81667	864	1119	1296	386	1665
3.825	873	1130	1310	390	1683
3.83333	882	1141	1323	394	1701
3.84167	892	1152	1337	399	1719
3.85	901	1164	1351	403	1737
3.85833	911	1175	1365	408	1755
3.86667	920	1186	1378	413	1774
3.875	929	1197	1392	417	1793
3.88333	939	1209	1406	422	1811
3.89167	949	1220	1420	428	1830
3.9	959	1231	1433	433	1849
3.90833	970	1243	1447	438	1868
3.91667	980	1255	1461	443	1887
3.925	991	1267	1474	448	1906
3.93333	1002	1279	1488	454	1926
3.94167	1013	1291	1502	460	1945
3.95	1024	1303	1516	465	1964
3.95833	1035	1315	1529	471	1984
3.96667	1047	1327	1543	477	2003
3.975	1059	1340	1556	484	2023
3.98333	1070	1352	1569	490	2043
3.99167	1083	1364	1582	497	2062
4	1095	1376	1595	504	2082
4.00833	1108	1388	1608	511	2102
4.01667	1120	1400	1621	518	2122
4.025	1133	1412	1634	525	2142
4.03333	1147	1424	1647	533	2163
4.04167	1160	1437	1660	541	2183
4.05	1174	1450	1673	549	2204
4.05833	1188	1462	1686	556	2224
4.06667	1203	1475	1699	564	2245
4.075	1217	1488	1711	573	2266
4.08333	1232	1501	1724	581	2287
4.09167	1247	1514	1736	590	2309
4.1	1262	1527	1749	599	2330
4.10833	1278	1540	1761	608	2352
4.11667	1294	1553	1773	618	2374
4.125	1310	1567	1785	627	2396
4.13333	1327	1580	1797	638	2418
4.14167	1344	1594	1810	648	2440
4.15	1362	1607	1822	659	2463
4.15833	1380	1622	1834	670	2485
4.16667	1398	1636	1847	681	2508
4.175	1417	1651	1859	693	2531
4.18333	1436	1666	1871	705	2555
4.19167	1456	1681	1883	717	2578
4.2	1476	1697	1895	730	2603
4.20833	1497	1713	1906	743	2627
4.21667	1519	1729	1918	757	2653
4.225	1541	1746	1930	771	2678
4.23333	1564	1764	1943	786	2705
4.24167	1588	1781	1955	802	2732
4.25	1612	1800	1968	818	2760
4.25833	1638	1819	1980	835	2789
4.26667	1664	1839	1992	853	2820
4.275	1692	1860	2005	871	2852
4.28333	1721	1882	2018	891	2886
4.29167	1752	1905	2032	912	2920
4.3	1784	1930	2046	934	2957
4.30833	1819	1955	2061	957	2995
4.31667	1855	1982	2077	981	3036
4.325	1894	2010	2093	1007	3078
4.33333	1935	2041	2110	1034	3124
4.34167	1978	2075	2128	1062	3173
4.35	2025	2110	2148	1093	3225
4.35833	2074	2147	2168	1127	3281
4.36667	2127	2188	2190	1162	3341
4.375	2184	2231	2213	1200	3405
4.38333	2245	2277	2238	1241	3474
4.39167	2311	2326	2265	1285	3547
4.4	2382	2379	2294	1332	3626
4.40833	2457	2436	2325	1382	3710
4.41667	2538	2496	2358	1436	3800
4.425	2625	2560	2393	1494	3897
4.43333	2717	2628	2432	1555	3999
4.44167	2815	2700	2473	1620	4109
4.45	2920	2777	2517	1690	4225
4.45833	3031	2858	2564	1763	4348
4.46667	3149	2944	2615	1841	4479
4.475	3274	3034	2668	1924	4616
4.48333	3405	3129	2725	2010	4761
4.49167	3544	3228	2785	2102	4913
4.5	3689	3332	2848	2198	5071
4.50833	3841	3441	2914	2298	5237
4.51667	4000	3553	2984	2403	5409
4.525	4164	3669	3057	2511	5586
4.53333	4334	3788	3132	2623	5769
4.54167	4510	3910	3210	2738	5957
4.55	4690	4035	3290	2855	6149
4.55833	4874	4162	3373	2976	6345
4.56667	5061	4291	3457	3099	6543
4.575	5250	4420	3542	3224	6743
4.58333	5442	4550	3629	3351	6944
4.59167	5634	4680	3717	3477	7143
4.6	5826	4809	3805	3604	7342
4.60833	6017	4937	3892	3731	7537
4.61667	6207	5062	3979	3855	7730
4.625	6393	5184	4064	3978	7918
4.63333	6576	5303	4147	4098	8101
4.64167	6753	5417	4228	4215	8276
4.65	6924	5526	4306	4327	8444
4.65833	7087	5630	4381	4435	8603
4.66667	7243	5728	4452	4538	8752
4.675	7389	5818	4519	4635	8890
4.68333	7525	5902	4581	4725	9016
4.69167	7651	5977	4638	4808	9129
4.7	7765	6045	4689	4884	9229
4.70833	7867	6103	4735	4952	9316
4.71667	7956	6152	4774	5011	9388
4.725	8032	6192	4808	5063	9445
4.73333	8094	6223	4834	5106	9488
4.74167	8142	6244	4853	5140	9515
4.75	8177	6255	4866	5165	9527
4.75833	8198	6257	4871	5181	9524
4.76667	8205	6249	4870	5188	9505
4.775	8198	6232	4862	5186	9472
4.78333	8178	6205	4847	5176	9424
4.79167	8145	6169	4826	5156	9362
4.8	8099	6124	4798	5129	9287
4.80833	8041	6072	4764	5093	9199
4.81667	7971	6012	4723	5051	9099
4.825	7889	5944	4678	5001	8987
4.83333	7797	5869	4626	4944	8865
4.84167	7696	5788	4570	4881	8732
4.85	7585	5701	4509	4812	8591
4.85833	7466	5609	4443	4738	8441
4.86667	7340	5511	4373	4659	8285
4.875	7207	5409	4300	4576	8121
4.88333	7068	5303	4225	4488	7952
4.89167	6923	5194	4146	4397	7779
4.9	6774	5082	4065	4304	7601
4.90833	6621	4967	3982	4207	7420
4.91667	6464	4851	3897	4109	7236
4.925	6305	4733	3810	4010	7050
4.93333	6143	4614	3722	3909	6863
4.94167	5981	4495	3633	3807	6675
4.95	5818	4375	3544	3705	6487
4.95833	5655	4256	3455	3602	6300
4.96667	5493	4137	3366	3500	6114
4.975	5331	4018	3277	3399	5929
4.98333	5171	3900	3188	3298	5747
4.99167	5011	3785	3100	3198	5566
5	4854	3670	3013	3099	5388
5.00833	4699	3557	2927	3002	5214
5.01667	4547	3446	2842	2906	5042
5.025	4397	3336	2758	2812	4873
5.03333	4250	3229	2675	2719	4708
5.04167	4107	3123	2594	2629	4547
5.05	3966	3020	2514	2540	4389
5.05833	3829	2919	2436	2453	4235
5.06667	3695	2821	2359	2369	4086
5.075	3565	2725	2284	2286	3940
5.08333	3438	2631	2211	2206	3799
5.09167	3315	2540	2140	2129	3662
5.1	3195	2452	2070	2053	3529
5.10833	3080	2366	2002	1980	3400
5.11667	2967	2282	1935	1908	3275
5.125	2858	2202	1871	1839	3154
5.13333	2753	2123	1808	1772	3036
5.14167	2651	2047	1747	1707	2923
5.15	2552	1974	1688	1644	2814
5.15833	2456	1903	1630	1583	2708
5.16667	2364	1834	1574	1524	2606
5.175	2275	1767	1521	1468	2508
5.18333	2189	1702	1469	1413	2413
5.19167	2107	1640	1418	1360	2322
5.2	2027	1580	1369	1309	2234
5.20833	1951	1522	1322	1260	2149
5.21667	1877	1466	1276	1213	2068
5.225	1806	1412	1232	1167	1989
5.23333	1738	1360	1190	1124	1913
5.24167	1673	1311	1149	1081	1841
5.25	1610	1263	1110	1041	1771
5.25833	1550	1217	1072	1002	1705
5.26667	1492	1173	1035	965	1640
5.275	1436	1130	1000	929	1579
5.28333	1383	1090	967	895	1520
5.29167	1332	1051	935	862	1464
5.3	1283	1014	904	831	1410
5.30833	1237	978	875	801	1358
5.31667	1192	945	847	772	1309
5.325	1150	912	820	745	1261
5.33333	1110	882	794	719	1216
5.34167	1071	852	770	695	1174
5.35	1035	825	747	672	1133
5.35833	1000	798	726	650	1095
5.36667	967	773	705	629	1058
5.375	936	750	685	610	1023
5.38333	906	727	667	591	991
5.39167	878	706	649	574	960
5.4	851	686	633	557	930
5.40833	826	667	618	542	903
5.41667	802	650	603	527	877
5.425	780	633	589	514	852
5.43333	758	617	576	501	829
5.44167	738	602	563	489	808
5.45	719	587	551	477	788
5.45833	701	574	539	467	769
5.46667	684	561	529	457	751
5.475	668	549	518	448	734
5.48333	652	538	508	440	719
5.49167	638	527	498	432	704
5.5	624	516	488	425	690
5.50833	611	507	479	418	677
5.51667	599	497	470	412	665
5.525	587	488	462	406	653
5.53333	575	480	453	400	642
5.54167	564	471	445	394	632
5.55	553	463	436	389	622
5.55833	542	456	429	384	612
5.56667	532	448	421	379	603
5.575	523	441	413	374	595
5.58333	514	434	405	370	586
5.59167	505	427	398	365	578
5.6	497	421	391	361	571
5.60833	489	415	384	357	563
5.61667	481	408	377	353	556
5.625	474	402	370	348	549
5.63333	466	396	363	344	542
5.64167	459	390	357	340	535
5.65	452	384	350	337	529
5.65833	445	378	344	333	522
5.66667	439	373	338	329	516
5.675	432	367	331	325	510
5.68333	426	362	326	320	503
5.69167	420	356	320	316	497
5.7	414	351	314	312	491
5.70833	408	345	308	308	484
5.71667	402	340	303	303	478
5.725	397	334	297	299	471
5.73333	391	329	292	294	465
5.74167	386	324	287	289	458
5.75	380	319	281	284	452
5.75833	375	314	276	279	445
5.76667	370	308	270	274	438
5.775	366	303	265	269	431
5.78333	361	298	260	264	424
5.79167	356	293	255	260	417
5.8	351	288	250	255	410
5.80833	346	283	245	250	403
5.81667	341	278	240	245	396
5.825	337	273	235	240	389
5.83333	332	268	230	235	383
5.84167	327	263	225	230	376
5.85	322	258	220	225	368
5.85833	317	253	216	220	361
5.86667	312	248	211	215	353
5.875	307	243	206	210	346
5.88333	301	238	202	205	338
5.89167	296	232	197	200	330
5.9	290	227	192	195	323
5.90833	285	222	188	190	315
5.91667	279	217	183	185	308
5.925	274	212	178	180	300
5.93333	268	207	174	175	293
5.94167	262	202	170	170	286
5.95	256	197	166	166	279
5.95833	251	192	162	161	272
5.96667	245	187	158	157	264
5.975	240	182	154	153	258
5.98333	234	178	150	149	251
5.99167	228	173	146	144	245
6	223	168	142	140	238
6.00833	217	164	139	136	232
6.01667	212	160	135	132	226
6.025	206	155	132	128	220
6.03333	201	151	128	125	214
6.04167	196	147	125	121	207
6.05	191	143	122	118	202
6.05833	186	140	119	114	196
6.06667	181	136	116	111	190
6.075	176	132	113	108	185
6.08333	171	128	110	105	180
6.09167	166	124	106	102	175
6.1	162	120	104	99	170
6.10833	157	117	101	96	165
6.11667	153	114	98	93	161
6.125	148	111	95	91	157
6.13333	144	108	93	88	153
6.14167	140	105	91	86	149
6.15	137	102	88	84	145
6.15833	133	99	86	81	141
6.16667	130	96	84	79	138
6.175	126	93	82	77	134
6.18333	123	90	80	75	131
6.19167	120	88	78	73	128
6.2	117	86	77	71	124
6.20833	114	83	76	69	121
6.21667	111	82	74	67	119
6.225	108	79	72	65	116
6.23333	106	77	71	64	114
6.24167	103	76	69	63	112
6.25	101	74	68	61	109
6.25833	99	72	67	60	107
6.26667	96	70	65	59	105
6.275	94	68	64	58	102
6.28333	93	67	63	56	100
6.29167	91	65	62	55	99
6.3	89	64	61	54	97
6.30833	88	63	60	53	95
6.31667	86	62	59	51	94
6.325	84	60	58	50	92
6.33333	82	59	57	49	90
6.34167	81	59	56	49	89
6.35	79	58	56	48	87
6.35833	78	57	55	48	86
6.36667	77	56	55	47	84
6.375	76	55	55	46	83
6.38333	74	54	54	46	82
6.39167	73	53	54	45	81
6.4	72	53	53	44	80
6.40833	71	52	53	44	79
6.41667	70	51	52	44	78
6.425	69	51	52	43	77
6.43333	68	50	52	43	76
6.44167	67	49	52	42	75
6.45	66	49	52	42	74
6.45833	65	48	52	42	73
6.46667	64	48	51	42	73
6.475	64	48	52	42	72
6.48333	63	47	52	41	72
6.49167	63	46	52	41	71
6.5	62	46	52	41	71
6.50833	61	45	52	40	70
6.51667	61	44	52	40	69
6.525	60	44	52	40	68
6.53333	59	44	52	39	67
6.54167	58	43	52	39	67
6.55	57	43	52	39	66
6.55833	57	42	52	39	66
6.56667	55	42	52	39	65
6.575	55	42	51	39	64
6.58333	54	41	51	39	63
6.59167	53	40	51	38	63
6.6	53	39	50	38	63
6.60833	52	39	50	38	62
6.61667	51	39	49	37	61
6.625	51	38	48	36	60
6.63333	50	38	47	36	59
6.64167	49	37	47	35	58
6.65	48	37	46	34	57
6.65833	47	37	46	34	56
6.66667	47	36	45	33	55
6.675	46	36	44	33	54
6.68333	45	35	44	32	53
6.69167	44	35	43	31	52
6.7	44	34	42	31	51
6.70833	43	33	42	30	50
6.71667	42	33	41	30	50
6.725	41	32	40	30	49
6.73333	40	32	39	29	48
6.74167	40	31	38	29	48
6.75	39	31	37	29	47
6.75833	38	30	37	29	46
6.76667	38	29	36	28	46
6.775	37	29	35	27	45
6.78333	36	28	35	26	45
6.79167	35	27	34	26	44
6.8	35	26	33	25	43
6.80833	35	26	33	25	42
6.81667	35	25	32	25	42
6.825	35	25	31	24	41
6.83333	35	25	31	24	40
6.84167	34	24	30	24	40
6.85	34	24	30	24	40
6.85833	33	24	29	23	39
6.86667	33	23	28	23	39
6.875	33	23	28	23	39
6.88333	32	23	27	23	39
6.89167	31	22	26	23	38
6.9	31	22	26	23	38
6.90833	30	22	26	23	37
6.91667	30	22	25	23	37
6.925	30	21	25	22	36
6.93333	30	21	25	22	36
6.94167	30	21	24	22	36
6.95	29	21	23	22	36
6.95833	29	21	23	21	35
6.96667	29	20	22	21	35
6.975	29	20	22	21	34
6.98333	29	20	22	20	34
6.99167	28	19	22	20	33
7	28	19	22	20	33
7.00833	28	19	22	20	33
7.01667	27	19	22	20	33
7.025	27	18	22	20	32
7.03333	27	18	21	20	32
7.04167	27	18	21	20	32
7.05	27	18	21	20	32
7.05833	27	18	21	20	32
7.06667	27	18	21	20	32
7.075	27	18	21	20	32
7.08333	27	18	21	20	33
7.09167	27	18	21	20	33
7.1	27	18	21	20	33
7.10833	28	18	21	21	33
7.11667	28	18	21	21	33
7.125	28	18	21	21	33
7.13333	29	18	21	21	34
7.14167	29	19	21	21	34
7.15	29	19	21	21	34
7.15833	30	19	22	21	34
7.16667	30	19	22	21	35
7.175	31	19	22	21	35
7.18333	32	19	22	21	36
7.19167	32	19	22	21	36
7.2	33	19	23	22	37
7.20833	33	19	23	22	37
7.21667	34	19	23	22	37
7.225	34	19	23	23	38
7.23333	35	20	24	23	38
7.24167	36	20	24	23	38
7.25	36	20	24	23	38
7.25833	37	20	24	24	39
7.26667	37	20	24	23	39
7.275	37	20	24	24	39
7.28333	37	20	24	24	39
7.29167	37	20	24	24	39
7.3	38	21	24	24	39
7.30833	38	21	24	24	39
7.31667	37	21	24	23	39
7.325	37	21	24	23	39
7.33333	37	21	24	23	39
7.34167	37	21	24	23	39
7.35	37	20	24	23	39
7.35833	37	20	24	23	39
7.36667	37	19	23	23	39
7.375	37	19	23	23	38
7.38333	37	19	23	22	38
7.39167	37	18	22	22	38
7.4	36	18	22	22	37
7.40833	36	17	21	22	36
7.41667	35	17	21	22	36
7.425	34	17	21	22	35
7.43333	33	16	20	21	35
7.44167	33	16	20	21	34
7.45	32	16	19	21	34
7.45833	31	15	19	21	33
7.46667	31	15	19	20	33
7.475	30	15	18	20	32
7.48333	29	15	17	19	32
7.49167	28	15	17	19	32
7.5	27	15	16	18	31
7.50833	27	15	16	18	30
7.51667	26	15	16	17	29
7.525	25	14	15	17	29
7.53333	24	14	15	17	28
7.54167	23	14	14	17	27
7.55	23	13	14	16	26
7.55833	23	13	14	16	26
7.56667	22	12	13	16	25
7.575	21	12	13	16	24
7.58333	21	12	12	16	24
7.59167	21	11	12	15	23
7.6	20	11	12	15	23
7.60833	20	11	11	15	22
7.61667	19	10	11	15	22
7.625	19	10	10	15	21
7.63333	18	10	10	14	21
7.64167	18	10	10	14	20
7.65	17	10	9	14	20
7.65833	17	9	9	13	19
7.66667	17	9	9	13	19
7.675	16	9	8	13	19
7.68333	16	9	8	12	19
7.69167	16	9	8	12	19
7.7	16	9	8	12	19
7.70833	15	9	7	12	18
7.71667	15	8	7	12	18
7.725	14	8	7	12	18
7.73333	14	8	6	12	17
7.74167	14	8	6	11	17
7.75	13	8	6	11	17
7.75833	13	8	6	11	17
7.76667	13	7	6	11	16
7.775	12	7	6	11	16
7.78333	12	7	5	11	16
7.79167	11	6	5	11	15
7.8	11	6	5	11	15
7.80833	10	6	5	11	15
7.81667	10	6	4	10	15
7.825	10	6	4	10	15
7.83333	10	6	4	10	15
7.84167	10	6	3	10	15
7.85	9	5	3	10	15
7.85833	9	5	3	10	15
7.86667	9	5	3	9	15
7.875	9	5	2	9	15
7.88333	9	5	2	9	15
7.89167	9	5	2	9	15
7.9	9	5	2	9	15
7.90833	9	5	2	9	15
7.91667	9	5	2	9	14
7.925	8	5	2	9	14
7.93333	8	4	1	9	14
7.94167	8	4	1	9	14
7.95	8	4	1	9	14
7.95833	8	4	0	9	14
7.96667	7	4	0	9	14
7.975	7	4	0	9	14
7.98333	7	4	0	9	14
7.99167	7	4	0	9	14
8	7	4	0	9	13
8.00833	7	4	0	9	13
8.01667	6	3	0	8	13
8.025	7	3	0	8	13
8.03333	7	3	-1	8	13
8.04167	7	3	-1	7	13
8.05	7	2	-1	7	12
8.05833	6	2	-1	7	12
8.06667	6	2	-1	7	12
8.075	6	2	-1	7	12
8.08333	6	1	-1	7	12
8.09167	6	1	-1	7	12
8.1	6	1	-1	7	12
8.10833	6	1	-1	7	12
8.11667	6	1	-1	7	12
8.125	6	1	-2	7	12
8.13333	5	1	-2	7	12
8.14167	5	1	-3	7	11
8.15	5	1	-3	7	11
8.15833	4	1	-3	7	11
8.16667	4	1	-3	7	11
8.175	4	1	-4	7	11
8.18333	4	0	-4	8	10
8.19167	4	0	-4	8	10
8.2	4	1	-4	8	10
8.20833	4	1	-4	8	10
8.21667	4	1	-4	8	10
8.225	4	1	-4	8	10
8.23333	4	1	-4	8	10
8.24167	4	1	-3	8	10
8.25	4	1	-3	7	10
8.25833	4	1	-3	7	10
8.26667	4	1	-3	7	10
8.275	4	1	-4	7	10
8.28333	4	1	-4	8	10
8.29167	4	1	-3	8	10
8.3	4	1	-3	8	9
8.30833	4	1	-3	8	9
8.31667	4	1	-4	8	9
8.325	4	1	-4	8	10
8.33333	4	1	-4	8	9
8.34167	4	1	-5	8	9
8.35	4	1	-5	8	9
8.35833	4	1	-5	8	9
8.36667	3	1	-5	8	10
8.375	3	1	-5	8	10
8.38333	3	1	-5	8	9
8.39167	3	1	-5	8	9
8.4	3	1	-4	7	9
8.40833	3	1	-4	7	9
8.41667	3	1	-4	7	9
8.425	3	1	-4	7	9
8.43333	3	1	-4	7	9
8.44167	3	1	-4	7	9
8.45	3	1	-4	7	9
8.45833	2	1	-4	7	9
8.46667	2	0	-4	6	9
8.475	2	0	-4	6	8
8.48333	2	0	-4	6	8
8.49167	2	0	-4	7	8
8.5	2	0	-4	7	8
8.50833	2	0	-4	7	8
8.51667	1	0	-4	7	8
8.525	2	1	-3	7	9
8.53333	2	1	-3	7	9
8.54167	2	1	-3	7	9
8.55	2	1	-4	7	9
8.55833	2	1	-4	6	9
8.56667	2	1	-4	6	9
8.575	2	1	-4	6	9
8.58333	2	1	-4	6	9
8.59167	2	0	-4	6	9
8.6	2	0	-4	7	9
8.60833	2	0	-4	6	9
8.61667	1	0	-4	6	9
8.625	1	0	-4	6	9
8.63333	1	-1	-4	5	9
8.64167	1	-1	-4	5	9
8.65	1	-1	-5	5	9
8.65833	1	-1	-5	5	9
8.66667	1	-2	-5	5	9
8.675	1	-2	-6	5	9
8.68333	0	-2	-6	5	9
8.69167	0	-2	-6	5	9
8.7	0	-2	-6	6	9
8.70833	0	-2	-6	6	9
8.71667	0	-2	-6	5	9
8.725	0	-3	-6	5	9
8.73333	0	-2	-6	5	9
8.74167	0	-2	-6	5	9
8.75	1	-2	-6	5	9
8.75833	1	-1	-6	4	9
8.76667	0	-1	-6	4	9
8.775	0	-1	-7	4	9
8.78333	0	-1	-7	4	9
8.79167	0	-1	-7	4	9
8.8	0	-1	-7	4	9
8.80833	0	-1	-7	4	8
8.81667	0	-1	-7	4	8
8.825	0	-1	-7	4	8
8.83333	0	-2	-7	4	8
8.84167	0	-2	-7	4	8
8.85	0	-2	-6	3	8
8.85833	0	-2	-6	3	8
8.86667	0	-2	-6	4	8
8.875	-1	-2	-6	4	8
8.88333	0	-2	-7	4	7
8.89167	0	-2	-7	5	7
8.9	-1	-2	-7	5	7
8.90833	-1	-3	-8	5	7
8.91667	-1	-3	-7	5	7
8.925	-1	-3	-7	6	7
8.93333	-1	-3	-7	6	7
8.94167	-2	-2	-7	6	7
8.95	-2	-2	-6	6	7
8.95833	-2	-2	-6	6	7
8.96667	-2	-2	-6	5	7
8.975	-2	-2	-6	5	7
8.98333	-2	-2	-6	5	7
8.99167	-3	-2	-6	5	6
9	-3	-2	-7	5	7
9.00833	-3	-2	-7	5	7
9.01667	-3	-2	-7	5	7
9.025	-2	-2	-7	6	7
9.03333	-2	-3	-7	6	7
9.04167	-2	-3	-7	6	7
9.05	-2	-2	-7	6	7
9.05833	-3	-2	-7	6	7
9.06667	-3	-2	-7	6	7
9.075	-3	-2	-8	5	7
9.08333	-3	-2	-8	5	7
9.09167	-3	-2	-8	5	6
9.1	-3	-3	-8	5	6
9.10833	-3	-3	-8	6	6
9.11667	-3	-3	-8	6	6
9.125	-3	-3	-8	6	6
9.13333	-4	-3	-8	6	6
9.14167	-4	-3	-8	6	6
9.15	-4	-3	-8	6	6
9.15833	-4	-3	-7	6	6
9.16667	-4	-3	-8	6	6
9.175	-4	-3	-8	6	6
9.18333	-4	-3	-8	6	6
9.19167	-4	-3	-8	6	5
9.2	-4	-3	-8	6	5
9.20833	-4	-4	-8	6	5
9.21667	-4	-4	-8	6	5
9.225	-4	-4	-8	6	5
9.23333	-4	-4	-8	6	5
9.24167	-4	-4	-8	6	5
9.25	-4	-4	-8	7	5
9.25833	-5	-4	-8	7	5
9.26667	-5	-4	-8	7	4
9.275	-5	-4	-8	6	4
9.28333	-5	-4	-9	6	4
9.29167	-5	-4	-9	6	4
9.3	-5	-4	-9	6	4
9.30833	-5	-4	-9	6	4
9.31667	-4	-4	-9	6	4
9.325	-4	-5	-9	6	4
9.33333	-4	-5	-9	6	4
9.34167	-4	-5	-9	6	4
9.35	-4	-5	-10	6	4
9.35833	-5	-5	-10	6	4
9.36667	-5	-6	-10	6	4
9.375	-5	-6	-10	6	4
9.38333	-6	-6	-10	6	4
9.39167	-6	-6	-10	6	4
9.4	-6	-6	-10	6	4
9.40833	-6	-6	-10	6	4
9.41667	-6	-6	-9	6	4
9.425	-6	-6	-9	6	5
9.43333	-6	-6	-9	5	5
9.44167	-5	-6	-9	5	4
9.45	-5	-6	-10	5	4
9.45833	-5	-6	-10	5	4
9.46667	-5	-6	-10	5	4
9.475	-5	-6	-10	5	4
9.48333	-5	-6	-10	6	4
9.49167	-5	-6	-10	6	5
9.5	-5	-6	-11	6	5
9.50833	-5	-6	-11	6	5
9.51667	-5	-6	-11	6	5
9.525	-6	-7	-11	6	5
9.53333	-6	-7	-11	6	5
9.54167	-6	-7	-11	6	5
9.55	-7	-7	-11	5	5
9.55833	-7	-7	-11	5	5
9.56667	-7	-7	-11	5	5
9.575	-7	-7	-12	5	6
9.58333	-7	-6	-12	5	6
9.59167	-7	-6	-12	4	6
9.6	-7	-6	-12	4	6
9.60833	-7	-6	-13	4	5
9.61667	-7	-6	-13	4	5
9.625	-7	-6	-13	4	5
9.63333	-7	-6	-13	4	5
9.64167	-8	-6	-13	4	5
9.65	-8	-6	-13	4	4
9.65833	-8	-6	-14	4	4
9.66667	-8	-6	-14	3	4
9.675	-8	-6	-13	3	5
9.68333	-8	-6	-13	3	5
9.69167	-8	-6	-13	3	5
9.7	-8	-6	-13	3	5
9.70833	-8	-6	-13	3	5
9.71667	-8	-6	-13	3	4
9.725	-8	-6	-13	3	4
9.73333	-8	-6	-13	3	4
9.74167	-8	-6	-13	3	4
9.75	-8	-7	-13	3	4
9.75833	-8	-7	-13	4	4
9.76667	-8	-7	-13	4	4
9.775	-8	-7	-14	4	4
9.78333	-8	-8	-14	4	4
9.79167	-8	-7	-14	3	3
9.8	-8	-7	-14	3	3
9.80833	-8	-7	-14	3	3
9.81667	-8	-7	-14	2	3
9.825	-8	-7	-14	2	3
9.83333	-8	-7	-14	2	3
9.84167	-7	-7	-14	3	3
9.85	-7	-7	-14	3	3
9.85833	-8	-7	-14	3	2
9.86667	-8	-7	-14	3	2
9.875	-8	-8	-14	3	2
9.88333	-8	-8	-14	3	2
9.89167	-8	-8	-14	3	2
9.9	-8	-8	-14	3	2
9.90833	-8	-8	-14	3	2
9.91667	-8	-8	-14	3	2
9.925	-8	-8	-14	3	2
9.93333	-8	-8	-14	3	2
9.94167	-8	-8	-14	3	3
9.95	-8	-8	-14	3	3
9.95833	-8	-8	-14	3	3
9.96667	-8	-8	-14	3	3
9.975	-8	-8	-15	3	3
9.98333	-8	-8	-15	3	3
9.99167	-8	-8	-15	3	3
10	-8	-8	-15	3	3

## Sheet: Suppl1bc
	SCH BeF							Y799W
	DegC	WT	KS	KSED	KSEDYN	KSEDYNEV		DegC	WT	KS	KSED	KSEDYN	KSEDYNEV
	4	100	100	100	100	100		4	100	100	100	100	100
	20	88.5714	92.973	94.086	101.052			20		102.21	98	87.7718
	30	90.4762	86.4865	83.871	92.4737			30	90.566	96.8215	92	81.3881
	30.6	88.5714	89.3514	80.6452	93.9718	100.543		30.6	94.3396	95.8435	88	78.3093	100
	32	88.5714	87.4595	78.4946	93.1336			32	92.4528	93.8875	90	77.7874
	34.5	82.8571	83.973	75.2688	92.8839	95.1087		34.5	92.4528	92.9095	86	64.8635	100
	37.9	88.5714	82.4054	68.2796	91.9386	105.978		37.9	90.566	80.4401	74	57.9057	98.1132
	42.1	82.8571	67.8919	54.3011	88.3895	95.1087		42.1	79.2453	40.0978	50	28.1266	64.1509
	47.1	48.5714	12.7568	5.64516	69.2349	22.8261		47.1	37.7358	2.93399	0	2.1395	2.07547
	51.5	0.952381	0	0	6.31354	1.3587		51.5	9.43396	0.977995	0	0	0.754717
	54.8	0	0	0	0.410202	0.380435		54.8		0	0	0	0.188679
	57.7	0	0	0	0			57.7	1.88679	0	0	0
	59.2	0	0	0	0			59.2		0	0	0
	60	0	0	0	0			60	0.943396	0	0	0

## Sheet: Suppl1d(WT)
	#	final	x4		2M KCl	0.2 M KCl	0.02 M	water	total
	1	0	0		0			1000	1000
	2	0.02	0.08				4	996	1000		Low data
	3	0.04	0.16				8	992	1000			1	2	3	4	5	6	7	8	9	10	11	12
	4	0.06	0.24				12	988	1000		A	0.385965	0.396862	0.404581	0.412278	0.425056	0.458491	0.506759	0.551196	0.592401	0.621401	0.647301	0.664174	-TAK	KCl
	5	0.1	0.4				20	980	1000		B	0.682353	0.696864	0.708299	0.736991	0.770274	0.805892	0.830815	0.803936	0.823385	0.841801	0.842943	0.840744
	6	0.2	0.8				40	960	1000		C	0.857489	0.877062	0.869581	0.88016	0.878416	0.888638	0.893172	0.894543	0.894192	0.891166	0.900724	0.904044
	7	0.4	1.6				80	920	1000		D	0.897016	0.886916	0.884184	0.8864	0.878543	0.889739	0.879513	0.874607	0.827921	0.78158	0.719432	0.668611
	8	0.6	2.4				120	880	1000		E	0.253029	0.250141	0.252952	0.253271	0.251845	0.256813	0.25544	0.255927	0.252311	0.256511	0.255677	0.256497	+TAK
	9	0.8	3.2				160	840	1000		F	0.256999	0.256168	0.254603	0.256848	0.260858	0.258784	0.255501	0.260949	0.259669	0.263075	0.260261	0.301579
	10	1	4				200	800	1000		G	0.257747	0.261353	0.264134	0.264475	0.263695	0.265881	0.267703	0.267776	0.26809	0.273023	0.271727	0.27305
	11	1.2	4.8				240	760	1000		H	0.27003	0.267793	0.267534	0.274815	0.273663	0.275298	0.271068	0.27217	0.275051	0.273815	0.261825	0.265882
	12	1.4	5.6				280	720	1000
	13	1.6	6.4				320	680	1000
	14	1.8	7.2				360	640	1000
	15	2	8				400	600	1000
	16	2.5	10				500	500	1000
	17	3	12				600	400	1000
	18	4	16				800	200	1000
	19	5	20				1000	0	1000
	20	4	16			80		920	1000
	21	4.5	18			90		910	1000
	22	5	20			100		900	1000
	23	5.5	22			110		890	1000
	24	6	24			120		880	1000
	25	7	28			140		860	1000
	26	8	32			160		840	1000
	27	9	36			180		820	1000
	28	10	40			200		800	1000
	29	11	44			220		780	1000
	30	12	48			240		760	1000
	31	13	52			260		740	1000
	32	14	56			280		720	1000
	33	15	60			300		700	1000
	34	16	64			320		680	1000
	35	17	68			340		660	1000
	36	18	72			360		640	1000
	37	19	76			380		620	1000
	38	20	80			400		600	1000
	39	21	84			420		580	1000
	40	22	88			440		560	1000
	41	23	92			460		540	1000
	42	25	100			500		500	1000
	43	28	112			560		440	1000
	44	30	120			600		400	1000
	45	40	160			800		200	1000
	46	60	240		120			880	1000
	47	80	320		160			840	1000
	48	100	400		200			800	1000
		mM	mM		uL	uL	uL	uL	uL

## Sheet: Suppl1e
	#	final	x4		2M KCl	0.2 M KCl	0.02 M	water	total
	1	0	0		0			1000	1000
	2	0.02	0.08				4	996	1000		Low data
	3	0.04	0.16				8	992	1000			1	2	3	4	5	6	7	8	9	10	11	12
	4	0.06	0.24				12	988	1000		A	0.603679	0.598602	0.602066	0.609756	0.60641	0.615283	0.618772	0.633834	0.6298	0.637961	0.658791	0.655082	-TAK	KCl
	5	0.1	0.4				20	980	1000		B	0.642508	0.638611	0.650237	0.663251	0.657777	0.688113	0.669549	0.664618	0.666979	0.677414	0.678504	0.695069
	6	0.2	0.8				40	960	1000		C	0.667337	0.628136	0.731988	0.683009	0.680358	0.704014	0.682475	0.683156	0.678517	0.680788	0.686632	0.687178
	7	0.4	1.6				80	920	1000		D	0.693136	0.675421	0.678171	0.676234	0.684508	0.695718	0.674194	0.67779	0.676318	0.662649	0.609509	0.615092
	8	0.6	2.4				120	880	1000		E	0.579099	0.56755	0.575422	0.571365	0.572168	0.573293	0.571447	0.572355	0.564143	0.56578	0.562922	0.579235	+TAK
	9	0.8	3.2				160	840	1000		F	0.565836	0.571872	0.568035	0.576966	0.561725	0.55874	0.555724	0.567091	0.566945	0.563479	0.555174	0.597781
	10	1	4				200	800	1000		G	0.54954	0.559416	0.557647	0.55558	0.557908	0.560786	0.563867	0.558473	0.565081	0.565941	0.565874	0.563079
	11	1.2	4.8				240	760	1000		H	0.556034	0.557438	0.552916	0.553369	0.563641	0.548809	0.556782	0.547154	0.54003	0.541147	0.475657	0.497324
	12	1.4	5.6				280	720	1000
	13	1.6	6.4				320	680	1000
	14	1.8	7.2				360	640	1000
	15	2	8				400	600	1000
	16	2.5	10				500	500	1000
	17	3	12				600	400	1000
	18	4	16				800	200	1000
	19	5	20				1000	0	1000
	20	4	16			80		920	1000
	21	4.5	18			90		910	1000
	22	5	20			100		900	1000
	23	5.5	22			110		890	1000
	24	6	24			120		880	1000
	25	7	28			140		860	1000
	26	8	32			160		840	1000
	27	9	36			180		820	1000
	28	10	40			200		800	1000
	29	11	44			220		780	1000
	30	12	48			240		760	1000
	31	13	52			260		740	1000
	32	14	56			280		720	1000
	33	15	60			300		700	1000
	34	16	64			320		680	1000
	35	17	68			340		660	1000
	36	18	72			360		640	1000
	37	19	76			380		620	1000
	38	20	80			400		600	1000
	39	21	84			420		580	1000
	40	22	88			440		560	1000
	41	23	92			460		540	1000
	42	25	100			500		500	1000
	43	28	112			560		440	1000
	44	30	120			600		400	1000
	45	40	160			800		200	1000
	46	60	240		120			880	1000
	47	80	320		160			840	1000
	48	100	400		200			800	1000
		mM	mM		uL	uL	uL	uL	uL

## Sheet: Suppl1f
	#	final	x4		2M KCl	0.2 M KCl	0.02 M	water	total
	1	0	0		0			1000	1000
	2	0.02	0.08				4	996	1000		Low data
	3	0.04	0.16				8	992	1000			1	2	3	4	5	6	7	8	9	10	11	12
	4	0.06	0.24				12	988	1000		A	0.671589	0.669008	0.676177	0.680962	0.678852	0.70308	0.68898	0.696251	0.691715	0.699901	0.714433	0.730559	-TAK	KCl
	5	0.1	0.4				20	980	1000		B	0.70146	0.706403	0.709014	0.708226	0.729231	0.739231	0.71754	0.7241	0.719452	0.717803	0.718005	0.742739
	6	0.2	0.8				40	960	1000		C	0.710426	0.711066	0.718018	0.723147	0.721696	0.731674	0.712745	0.71249	0.701478	0.706278	0.711637	0.726294
	7	0.4	1.6				80	920	1000		D	0.708036	0.698438	0.702587	0.706192	0.711411	0.723205	0.68501	0.685057	0.668692	0.648635	0.633576	0.6531
	8	0.6	2.4				120	880	1000		E	0.608677	0.612265	0.62346	0.616316	0.620848	0.634199	0.624272	0.616754	0.613874	0.627184	0.618679	0.643761	+TAK
	9	0.8	3.2				160	840	1000		F	0.602549	0.617741	0.611599	0.612271	0.622512	0.636387	0.61855	0.61236	0.60599	0.612011	0.616529	0.675061
	10	1	4				200	800	1000		G	0.602662	0.599908	0.61934	0.614463	0.61416	0.625909	0.609392	0.611128	0.60262	0.606726	0.615622	0.634059
	11	1.2	4.8				240	760	1000		H	0.598272	0.597461	0.601989	0.60245	0.602747	0.620346	0.593347	0.601324	0.583828	0.570773	0.555298	0.540059
	12	1.4	5.6				280	720	1000
	13	1.6	6.4				320	680	1000
	14	1.8	7.2				360	640	1000
	15	2	8				400	600	1000
	16	2.5	10				500	500	1000
	17	3	12				600	400	1000
	18	4	16				800	200	1000
	19	5	20				1000	0	1000
	20	4	16			80		920	1000
	21	4.5	18			90		910	1000
	22	5	20			100		900	1000
	23	5.5	22			110		890	1000
	24	6	24			120		880	1000
	25	7	28			140		860	1000
	26	8	32			160		840	1000
	27	9	36			180		820	1000
	28	10	40			200		800	1000
	29	11	44			220		780	1000
	30	12	48			240		760	1000
	31	13	52			260		740	1000
	32	14	56			280		720	1000
	33	15	60			300		700	1000
	34	16	64			320		680	1000
	35	17	68			340		660	1000
	36	18	72			360		640	1000
	37	19	76			380		620	1000
	38	20	80			400		600	1000
	39	21	84			420		580	1000
	40	22	88			440		560	1000
	41	23	92			460		540	1000
	42	25	100			500		500	1000
	43	28	112			560		440	1000
	44	30	120			600		400	1000
	45	40	160			800		200	1000
	46	60	240		120			880	1000
	47	80	320		160			840	1000
	48	100	400		200			800	1000
		mM	mM		uL	uL	uL	uL	uL

## Sheet: Suppl1g
	#	final	x4		2M KCl	0.2 M KCl	0.02 M	water	total
	1	0	0		0			1000	1000
	2	0.02	0.08				4	996	1000		Low data
	3	0.04	0.16				8	992	1000			1	2	3	4	5	6	7	8	9	10	11	12
	4	0.06	0.24				12	988	1000		A	0.581679	0.584011	0.578813	0.568228	0.578854	0.583466	0.578837	0.576337	0.576008	0.583896	0.580378	0.581081	-TAK	KCl
	5	0.1	0.4				20	980	1000		B	0.577626	0.568147	0.579413	0.568329	0.578517	0.579654	0.567647	0.574191	0.579254	0.5828	0.570103	0.578751
	6	0.2	0.8				40	960	1000		C	0.571619	0.571083	0.57062	0.578571	0.56878	0.5763	0.57697	0.576622	0.571993	0.580291	0.577903	0.58168
	7	0.4	1.6				80	920	1000		D	0.578157	0.572253	0.572039	0.577499	0.581989	0.58535	0.578265	0.577765	0.579506	0.570245	0.559518	0.545945
	8	0.6	2.4				120	880	1000		E	0.57064	0.567688	0.569588	0.569551	0.573931	0.576714	0.57971	0.572052	0.570388	0.583405	0.571549	0.563629	+TAK
	9	0.8	3.2				160	840	1000		F	0.563549	0.568426	0.559482	0.564147	0.557346	0.573014	0.569539	0.566894	0.562581	0.562821	0.563081	0.57406
	10	1	4				200	800	1000		G	0.558288	0.561543	0.569207	0.556514	0.554439	0.55935	0.551954	0.556085	0.555104	0.559871	0.559775	0.567138
	11	1.2	4.8				240	760	1000		H	0.547413	0.545163	0.550586	0.548769	0.552081	0.552763	0.539408	0.551344	0.537712	0.533865	0.496829	0.483357
	12	1.4	5.6				280	720	1000
	13	1.6	6.4				320	680	1000
	14	1.8	7.2				360	640	1000
	15	2	8				400	600	1000
	16	2.5	10				500	500	1000
	17	3	12				600	400	1000
	18	4	16				800	200	1000
	19	5	20				1000	0	1000
	20	4	16			80		920	1000
	21	4.5	18			90		910	1000
	22	5	20			100		900	1000
	23	5.5	22			110		890	1000
	24	6	24			120		880	1000
	25	7	28			140		860	1000
	26	8	32			160		840	1000
	27	9	36			180		820	1000
	28	10	40			200		800	1000
	29	11	44			220		780	1000
	30	12	48			240		760	1000
	31	13	52			260		740	1000
	32	14	56			280		720	1000
	33	15	60			300		700	1000
	34	16	64			320		680	1000
	35	17	68			340		660	1000
	36	18	72			360		640	1000
	37	19	76			380		620	1000
	38	20	80			400		600	1000
	39	21	84			420		580	1000
	40	22	88			440		560	1000
	41	23	92			460		540	1000
	42	25	100			500		500	1000
	43	28	112			560		440	1000
	44	30	120			600		400	1000
	45	40	160			800		200	1000
	46	60	240		120			880	1000
	47	80	320		160			840	1000
	48	100	400		200			800	1000
		mM	mM		uL	uL	uL	uL	uL

## Sheet: Supl1h
	#	final	x4		2M KCl	0.2 M KCl	0.02 M	water	total
	1	0	0		0			1000	1000
	2	0.02	0.08				4	996	1000		Low data
	3	0.04	0.16				8	992	1000			1	2	3	4	5	6	7	8	9	10	11	12
	4	0.06	0.24				12	988	1000		A	0.724201	0.739601	0.715413	0.715174	0.726908	0.733552	0.720482	0.719798	0.718052	0.724718	0.724905	0.73097	-TAK	KCl
	5	0.1	0.4				20	980	1000		B	0.730903	0.739814	0.743774	0.755581	0.751328	0.762503	0.77281	0.775958	0.766583	0.771301	0.789555	0.78411
	6	0.2	0.8				40	960	1000		C	0.790171	0.800714	0.811235	0.806425	0.816144	0.816714	0.820545	0.819329	0.829461	0.835476	0.848505	0.838755
	7	0.4	1.6				80	920	1000		D	0.847069	0.835639	0.808388	0.841855	0.855405	0.871757	0.842648	0.842501	0.823432	0.804113	0.763465	0.725341
	8	0.6	2.4				120	880	1000		E	0.721784	0.722602	0.718067	0.718515	0.71778	0.713942	0.717389	0.709253	0.698533	0.698036	0.691819	0.707492	+TAK
	9	0.8	3.2				160	840	1000		F	0.69819	0.697788	0.699657	0.690812	0.674907	0.694398	0.683585	0.696956	0.67685	0.679934	0.693157	0.728804
	10	1	4				200	800	1000		G	0.673797	0.681425	0.680708	0.679297	0.677678	0.671283	0.676166	0.671971	0.666976	0.65718	0.669876	0.672775
	11	1.2	4.8				240	760	1000		H	0.672472	0.659345	0.658483	0.661873	0.640337	0.654302	0.656336	0.648656	0.635368	0.602939	0.576045	0.529778
	12	1.4	5.6				280	720	1000
	13	1.6	6.4				320	680	1000
	14	1.8	7.2				360	640	1000
	15	2	8				400	600	1000
	16	2.5	10				500	500	1000
	17	3	12				600	400	1000
	18	4	16				800	200	1000
	19	5	20				1000	0	1000
	20	4	16			80		920	1000
	21	4.5	18			90		910	1000
	22	5	20			100		900	1000
	23	5.5	22			110		890	1000
	24	6	24			120		880	1000
	25	7	28			140		860	1000
	26	8	32			160		840	1000
	27	9	36			180		820	1000
	28	10	40			200		800	1000
	29	11	44			220		780	1000
	30	12	48			240		760	1000
	31	13	52			260		740	1000
	32	14	56			280		720	1000
	33	15	60			300		700	1000
	34	16	64			320		680	1000
	35	17	68			340		660	1000
	36	18	72			360		640	1000
	37	19	76			380		620	1000
	38	20	80			400		600	1000
	39	21	84			420		580	1000
	40	22	88			440		560	1000
	41	23	92			460		540	1000
	42	25	100			500		500	1000
	43	28	112			560		440	1000
	44	30	120			600		400	1000
	45	40	160			800		200	1000
	46	60	240		120			880	1000
	47	80	320		160			840	1000
	48	100	400		200			800	1000
		mM	mM		uL	uL	uL	uL	uL

## Sheet: Suppl1i
	#	final	x4		2M KCl	0.2 M KCl	0.02 M	water	total
	1	0	0		0			1000	1000
	2	0.02	0.08				4	996	1000		Low data
	3	0.04	0.16				8	992	1000			1	2	3	4	5	6	7	8	9	10	11	12
	4	0.06	0.24				12	988	1000		A	0.251575	0.256145	0.260775	0.274636	0.261701	0.273081	0.277203	0.293634	0.297414	0.304527	0.299765	0.302394	-TAK	KCl
	5	0.1	0.4				20	980	1000		B	0.30296	0.30693	0.304692	0.30763	0.311065	0.316614	0.314684	0.307262	0.314534	0.316394	0.312642	0.349234
	6	0.2	0.8				40	960	1000		C	0.352387	0.316598	0.316634	0.315431	0.319353	0.323599	0.322106	0.318333	0.326591	0.32013	0.318278	0.329133
	7	0.4	1.6				80	920	1000		D	0.323354	0.325263	0.348718	0.32268	0.325017	0.332841	0.329833	0.323214	0.321435	0.317474	0.313158	0.307247
	8	0.6	2.4				120	880	1000		E	0.214069	0.212074	0.218832	0.214821	0.215063	0.219264	0.216469	0.213994	0.217415	0.216601	0.218354	0.224077	+TAK
	9	0.8	3.2				160	840	1000		F	0.217501	0.218217	0.217565	0.218712	0.220953	0.228021	0.225289	0.224296	0.249405	0.232196	0.225077	0.238652
	10	1	4				200	800	1000		G	0.238129	0.234756	0.256256	0.244543	0.231888	0.252463	0.256003	0.256599	0.263025	0.264915	0.263341	0.275553
	11	1.2	4.8				240	760	1000		H	0.268039	0.267678	0.27097	0.274488	0.27869	0.288783	0.278059	0.287136	0.302059	0.298977	0.297747	0.313002
	12	1.4	5.6				280	720	1000
	13	1.6	6.4				320	680	1000
	14	1.8	7.2				360	640	1000
	15	2	8				400	600	1000
	16	2.5	10				500	500	1000
	17	3	12				600	400	1000
	18	4	16				800	200	1000
	19	5	20				1000	0	1000
	20	4	16			80		920	1000
	21	4.5	18			90		910	1000
	22	5	20			100		900	1000
	23	5.5	22			110		890	1000
	24	6	24			120		880	1000
	25	7	28			140		860	1000
	26	8	32			160		840	1000
	27	9	36			180		820	1000
	28	10	40			200		800	1000
	29	11	44			220		780	1000
	30	12	48			240		760	1000
	31	13	52			260		740	1000
	32	14	56			280		720	1000
	33	15	60			300		700	1000
	34	16	64			320		680	1000
	35	17	68			340		660	1000
	36	18	72			360		640	1000
	37	19	76			380		620	1000
	38	20	80			400		600	1000
	39	21	84			420		580	1000
	40	22	88			440		560	1000
	41	23	92			460		540	1000
	42	25	100			500		500	1000
	43	28	112			560		440	1000
	44	30	120			600		400	1000
	45	40	160			800		200	1000
	46	60	240		120			880	1000
	47	80	320		160			840	1000
	48	100	400		200			800	1000
		mM	mM		uL	uL	uL	uL	uL
